# Supplementary material for: Optogenetic inhibition of Delta reveals digital Notch signalling output during tissue differentiation
Source: EMBO Rep. 2019 Oct 31;20(12):e47999. doi: 10.15252/embr.201947999 (PMC6893285; doi:10.15252/embr.201947999)
Supplement: Supplementary file 2 — Movie EV1 [file EMBR-20-e47999-s002.zip]

Archive with 4 entries (3 files):
- Movie_EV1/
- Movie_EV1/movie_EV1.avi
- Movie_EV1/movie_EV1.docx
- Movie_EV1/movie_EV1.pdf
